# Supplementary material for: Evaluating the Root Extract of Reynoutria ciliinervis (Nakai) Moldenke: An Analysis of Active Constituents, Antioxidant Potential, and Investigation of Hepatoprotective Effects in Rats
Source: Molecules. 2024 Oct 4;29(19):4701. doi: 10.3390/molecules29194701 (PMC11478139; doi:10.3390/molecules29194701)
Supplement: Supplementary file 1 [file molecules-29-04701-s001.zip]

Archive with 1 entries (1 files):
- molecules-3228238-supplementary.pdf
